# Supplementary material for: Potential of Genome-Wide Studies in Unrelated Plus Trees of a Coniferous Species, Cryptomeria japonica (Japanese Cedar)
Source: Front Plant Sci. 2018 Sep 10;9:1322. doi: 10.3389/fpls.2018.01322 (PMC6141754; doi:10.3389/fpls.2018.01322)
Supplement: Supplementary file 1 [file Table_1.XLSX]

## Sheet: Table S1
	Table S1 Number of analyzed genotypes for assessed traits.
	Population	Total	Height	DBH	Wood stiffness	Wood density	Male fecundity
	N-Kanto	181	141	141	180	166	181
	S-Kanto	159	129	129	155	139	156
	Kyushu	136	132	132	131	135	131
