# Supplementary material for: Potential of Genome-Wide Studies in Unrelated Plus Trees of a Coniferous Species, Cryptomeria japonica (Japanese Cedar)
Source: Front Plant Sci. 2018 Sep 10;9:1322. doi: 10.3389/fpls.2018.01322 (PMC6141754; doi:10.3389/fpls.2018.01322)
Supplement: Supplementary file 3 [file Table_3.xlsx]

## Sheet: Table S3
	Table S3 Significant SNPs (-log10(P) > 3) obtained by GWAS. The positions of SNPs which were not mapped by Mishima et al. (2018) were estimated by the LD calculation with the mapped SNPs, and the paired SNP and LD was described. SNPs represented in bold indicate q-values < 0.1. SNPs represented in red are also shown in Table 2.
	Trait	SNP	–log10(P)	Population	Paired SNP	LD (r2) between SNP pair	p value of LD	LG	Position (cM)	q-value
	Height	AX-115686169	3.0471	N-Kanto	AX-115678237	0.0698215	5.74468e-07	1	9.02	0.947115
	Height	AX-115695920	3.09403	S-Kanto	AX-115668219	0.0973888	3.54201e-08	1	9.549	0.890739
	Height	AX-115714522	3.78315	S-Kanto	AX-115714498	0.999405	0	1	10.078	0.879705
	Height	AX-115692904	3.84808	Kyushu	AX-115683637	0.120952	9.70704e-09	1	39.829	0.649328
	Height	AX-115727196	3.87364	Kyushu	AX-115702774	0.189549	6.95333e-13	1	47.138	0.649328
	Height	AX-115709559	3.93678	S-Kanto	AX-115734357	0.063073	8.02847e-06	1	66.402	0.879705
	Height	AX-115733242	3.93678	S-Kanto	AX-115666091	0.462452	0	1	66.931	0.879705
	Height	AX-115714884	3.07609	Kyushu	AX-115714855	0.999389	0	1	66.931	0.821169
	Height	AX-115701535	3.52739	Kyushu	AX-115717463	0.139638	1.26633e-09	1	117.737	0.776399
	Height	AX-115714717	6.05541	N-Kanto	AX-115678059	0.080211	9.89355e-08	2	1.852	0.0281985
	Height	AX-115715385	3.61121	S-Kanto	AX-115709296	0.999249	0	2	5.446	0.890739
	Height	AX-115689585	3.04218	N-Kanto	AX-115709338	0.0874567	1.83729e-08	2	24.25	0.947115
	Height	AX-115703432	3.2617	S-Kanto	AX-115687711	0.0997992	2.404e-08	2	41.557	0.890739
	Height	AX-115707562	3.18827	S-Kanto	AX-115687523	0.187835	1.08802e-14	2	88.361	0.890739
	Height	AX-115701251	3.96941	S-Kanto	Mapped			2	104.951	0.879705
	Height	AX-115707090	4.17886	Kyushu	AX-115688191	0.205732	1.12466e-13	2	116.084	0.649328
	Height	AX-115708485	3.33829	S-Kanto	AX-115708468	0.999399	0	2	121.536	0.890739
	Height	AX-115712012	3.17648	Kyushu	AX-115705545	0.231256	2.77556e-15	2	125.783	0.790299
	Height	AX-115716153	3.48025	Kyushu	AX-115716700	0.184577	1.38489e-12	3	9.84	0.776399
	Height	AX-115712761	3.0506	Kyushu	AX-115712731	0.999259	0	3	10.92	0.821169
	Height	AX-115710233	3.15633	S-Kanto	Mapped			3	19.757	0.890739
	Height	AX-115714213	3.01011	S-Kanto	AX-115680550	0.0879272	1.35573e-07	3	21.635	0.890739
	Height	AX-115711663	3.26105	S-Kanto	AX-115681666	0.117676	1.07395e-09	3	35.103	0.890739
	Height	AX-115697914	3.98156	Kyushu	AX-115675028	0.949012	0	3	36.22	0.649328
	Height	AX-115725384	3.61319	N-Kanto	AX-115703078	0.248549	0	3	102.151	0.923062
	Height	AX-115688448	3.08737	N-Kanto	AX-115677261	0.115273	1.17983e-10	3	105.465	0.947115
	Height	AX-115697902	3.05933	N-Kanto	AX-115697889	0.997498	0	3	107.377	0.947115
	Height	AX-115701649	3.90627	Kyushu	AX-115701633	0.999433	0	3	115.914	0.649328
	Height	AX-115703637	3.15925	Kyushu	AX-115690073	0.218502	1.26565e-14	4	14.655	0.792927
	Height	AX-115692123	3.36038	Kyushu	AX-115685265	0.150903	1.73551e-10	4	29.635	0.790299
	Height	AX-115686091	3.2281	Kyushu	Mapped			4	105.226	0.790299
	Height	AX-115704865	3.53127	N-Kanto	AX-115719717	0.287476	0	4	106.302	0.923062
	Height	AX-115667505	3.13856	N-Kanto	AX-115666431	0.0944349	5.01025e-09	4	126.545	0.947115
	Height	AX-115714118	4.01845	N-Kanto	Mapped			5	2.916	0.828867
	Height	AX-115681269	3.09051	S-Kanto	AX-115706526	0.0850445	1.98862e-07	5	17.915	0.890739
	Height	AX-115706498	3.04492	Kyushu	AX-115676485	0.185403	2.17737e-12	5	57.629	0.821169
	Height	AX-115672366	3.18995	N-Kanto	AX-115715330	0.658004	0	5	80.665	0.947115
	Height	AX-115672562	3.38384	N-Kanto	AX-115722209	0.0890475	1.36594e-08	5	93.364	0.94551
	Height	AX-115729072	3.809	N-Kanto	AX-115705058	0.104125	8.27864e-10	5	112.291	0.828867
	Height	AX-115733559	3.40567	S-Kanto	AX-115733531	0.999411	0	5	131.911	0.890739
	Height	AX-115702430	3.49901	N-Kanto	Mapped			5	134.464	0.923062
	Height	AX-115688250	3.04253	N-Kanto	AX-115715322	0.0938803	5.55484e-09	6	25.817	0.947115
	Height	AX-115707219	3.43946	Kyushu	Mapped			6	34.991	0.776399
	Height	AX-115698214	3.59962	N-Kanto	Mapped			7	45.831	0.923062
	Height	AX-115687374	3.8225	S-Kanto	Mapped			7	47.263	0.879705
	Height	AX-115731500	3.16485	N-Kanto	AX-115673861	0.101966	1.37235e-09	7	59.654	0.947115
	Height	AX-115702016	3.809	N-Kanto	Mapped			7	75.076	0.828867
	Height	AX-115715295	3.809	N-Kanto	Mapped			7	75.076	0.828867
	Height	AX-115695092	3.85055	S-Kanto	AX-115696131	0.0788725	7.62449e-07	7	76.137	0.879705
	Height	AX-115699691	3.0125	S-Kanto	AX-115727283	0.134179	6.48298e-11	7	88.172	0.890739
	Height	AX-115727962	3.29633	Kyushu	AX-115689294	0.833965	0	7	119.301	0.790299
	Height	AX-115732916	3.09891	N-Kanto	AX-115732891	0.999439	0	7	138.216	0.947115
	Height	AX-115683915	3.41267	N-Kanto	AX-115669801	0.083197	4.82833e-08	7	141.689	0.94551
	Height	AX-115721816	3.12362	N-Kanto	AX-115707916	0.0664202	1.00879e-06	7	141.689	0.947115
	Height	AX-115698787	3.06802	S-Kanto	AX-115678573	0.0682628	3.17534e-06	8	0.529	0.890739
	Height	AX-116814007	3.13024	Kyushu	AX-115709651	0.311208	0	8	9.334	0.812524
	Height	AX-115712539	3.22247	Kyushu	AX-115688959	0.155251	9.51901e-11	8	17.887	0.790299
	Height	AX-115672091	3.41606	N-Kanto	AX-115706078	0.109733	2.92634e-10	8	23.707	0.94551
	Height	AX-115673719	3.16283	S-Kanto	AX-115719053	0.289964	0	8	45.481	0.890739
	Height	AX-115693899	3.59686	Kyushu	AX-115731712	0.141562	7.30037e-10	8	66.908	0.776399
	Height	AX-115720826	4.15992	N-Kanto	AX-115718798	0.398724	0	8	100.335	0.828867
	Height	AX-115687636	3.52306	N-Kanto	Mapped			8	120.341	0.923062
	Height	AX-116813712	3.17648	Kyushu	AX-115688332	0.138187	1.5414e-09	9	1.058	0.790299
	Height	AX-115692386	3.21715	Kyushu	AX-115734636	0.621474	0	9	12.495	0.790299
	Height	AX-115710145	3.11079	Kyushu	AX-116813953	0.181743	2.46925e-12	9	26.477	0.812524
	Height	AX-115674555	3.10444	Kyushu	AX-115675373	0.135639	1.89392e-09	9	78.88	0.812524
	Height	AX-115695107	3.70926	Kyushu	AX-115675663	0.8584	0	9	104.615	0.695237
	Height	AX-115716319	3.26708	S-Kanto	AX-115722089	0.321833	0	9	114.974	0.890739
	Height	AX-115698315	3.06264	Kyushu	Mapped			9	115.9	0.821169
	Height	AX-115702680	3.76836	Kyushu	Mapped			9	115.9	0.682636
	Height	AX-115675514	4.06761	Kyushu	AX-115731572	0.228468	3.9968e-15	9	118.712	0.649328
	Height	AX-115724234	3.22247	Kyushu	AX-115690838	0.272124	0	10	4.261	0.790299
	Height	AX-115731286	3.01274	N-Kanto	AX-115685308	0.106895	4.95234e-10	10	11.517	0.947115
	Height	AX-115702777	3.2382	S-Kanto	Mapped			10	56.784	0.890739
	Height	AX-115735351	3.6595	S-Kanto	AX-115665148	0.140641	2.26867e-11	10	57.791	0.890739
	Height	AX-115731147	3.21986	Kyushu	AX-115669384	0.176069	5.39313e-12	10	58.85	0.790299
	Height	AX-115686949	3.53564	Kyushu	AX-115688519	0.936989	0	10	64.161	0.776399
	Height	AX-115716666	3.19109	Kyushu	AX-115694136	0.236303	1.11022e-15	10	87.141	0.790299
	Height	AX-116813558	3.15564	N-Kanto	AX-115726158	0.558588	0	10	106.405	0.947115
	Height	AX-115685885	3.17648	Kyushu	AX-115723736	0.997481	0	10	118.855	0.790299
	Height	AX-115706259	3.28691	N-Kanto	AX-115679254	0.107414	7.79928e-10	10	140.937	0.947115
	Height	AX-115705740	3.13392	N-Kanto	AX-115694551	0.970613	0	11	48.725	0.947115
	Height	AX-115732125	3.21188	S-Kanto	Mapped			11	51.115	0.890739
	Height	AX-115716259	3.36026	Kyushu	AX-115684097	0.997471	0	11	96.298	0.790299
	Height	AX-115687077	3.43946	Kyushu	AX-115730482	0.363164	0	11	99.68	0.776399
	Height	AX-115716065	4.72073	Kyushu	AX-115691022	0.272202	0	11	100.565	0.609406
	DBH	AX-115714522	3.05967	S-Kanto	AX-115714498	0.999405	0	1	10.078	0.993963
	DBH	AX-115665838	3.22311	N-Kanto	AX-115715491	0.0585442	5.63732e-06	1	18.816	0.937014
	DBH	AX-115684836	3.0038	S-Kanto	AX-115682319	0.0825325	3.27513e-07	1	23.433	0.993963
	DBH	AX-115672771	3.23161	Kyushu	Mapped			1	35.792	0.569532
	DBH	AX-115692904	3.13465	Kyushu	AX-115683637	0.120952	9.70704e-09	1	39.829	0.587548
	DBH	AX-115727196	3.14967	Kyushu	AX-115702774	0.189549	6.95333e-13	1	47.138	0.587548
	DBH	AX-115709559	3.05909	S-Kanto	AX-115734357	0.063073	8.02847e-06	1	66.402	0.993963
	DBH	AX-115733242	3.05909	S-Kanto	AX-115666091	0.462452	0	1	66.931	0.993963
	DBH	AX-115669710	3.18668	Kyushu	AX-115665581	0.141511	6.35928e-10	1	88.065	0.587548
	DBH	AX-115697807	3.06541	N-Kanto	AX-115701489	0.138554	1.6348e-12	1	94.056	0.937014
	DBH	AX-115731650	3.60612	S-Kanto	AX-115683349	0.183841	2.07612e-14	1	100.952	0.993963
	DBH	AX-115701535	3.53424	Kyushu	AX-115717463	0.139638	1.26633e-09	1	117.737	0.454335
	DBH	AX-115714717	5.41471	N-Kanto	AX-115678059	0.080211	9.89355e-08	2	1.852	0.123289
	DBH	AX-115703432	3.6318	S-Kanto	AX-115687711	0.0997992	2.404e-08	2	41.557	0.993963
	DBH	AX-115709664	3.16037	Kyushu	Mapped			2	60.386	0.587548
	DBH	AX-115701611	3.05274	N-Kanto	AX-115734055	0.0959415	6.19829e-09	2	67.634	0.937014
	DBH	AX-115701251	3.85799	S-Kanto	Mapped			2	104.951	0.993963
	DBH	AX-115707090	3.4079	Kyushu	AX-115688191	0.205732	1.12466e-13	2	116.084	0.471251
	DBH	AX-115712012	3.37108	Kyushu	AX-115705545	0.231256	2.77556e-15	2	125.783	0.471251
	DBH	AX-115725743	3.68914	Kyushu	AX-115693636	0.117259	1.62771e-08	2	125.783	0.375856
	DBH	AX-115714213	3.05906	S-Kanto	AX-115680550	0.0879272	1.35573e-07	3	21.635	0.993963
	DBH	AX-115684896	3.81749	N-Kanto	Mapped			3	67.65	0.696706
	DBH	AX-115691207	3.77637	Kyushu	AX-115667475	0.125626	6.53714e-09	3	86.14	0.375856
	DBH	AX-115701649	4.75879	Kyushu	AX-115701633	0.999433	0	3	115.914	0.27352
	DBH	AX-115685255	3.17533	N-Kanto	AX-115685245	0.999398	0	3	159.158	0.937014
	DBH	AX-115713115	3.82051	N-Kanto	AX-115703832	0.367454	0	3	178.824	0.696706
	DBH	AX-115729754	3.53968	S-Kanto	AX-115728949	0.0882531	1.1734e-07	4	21.054	0.993963
	DBH	AX-115697565	3.10711	S-Kanto	Mapped			4	63.365	0.993963
	DBH	AX-115713036	3.13029	S-Kanto	Mapped			4	63.365	0.993963
	DBH	AX-115720916	3.49049	S-Kanto	AX-115683930	0.0754112	9.73026e-07	4	74.024	0.993963
	DBH	AX-115734376	3.25202	S-Kanto	AX-115677679	0.11682	1.23379e-09	4	82.522	0.993963
	DBH	AX-115734150	3.2919	N-Kanto	AX-116812015	0.92219	0	4	113.22	0.937014
	DBH	AX-115690083	3.05396	Kyushu	AX-115714005	0.322373	0	5	0.882	0.690071
	DBH	AX-115721944	3.077	N-Kanto	AX-115721914	0.999412	0	5	13.031	0.937014
	DBH	AX-115731616	3.68914	Kyushu	AX-115709615	0.170567	9.67015e-12	5	21.218	0.375856
	DBH	AX-115721521	3.22895	N-Kanto	AX-115670273	0.0963198	4.30105e-09	5	36.41	0.937014
	DBH	AX-115666936	3.51689	S-Kanto	Mapped			5	57.629	0.993963
	DBH	AX-115683710	3.44365	Kyushu	AX-115676485	0.17798	3.45712e-12	5	57.629	0.471251
	DBH	AX-115698728	3.14185	S-Kanto	AX-115698153	0.0682069	3.2049e-06	5	80.034	0.993963
	DBH	AX-115725436	3.53968	S-Kanto	AX-115705569	0.0811159	3.79698e-07	5	82.162	0.993963
	DBH	AX-115672562	3.74773	N-Kanto	AX-115722209	0.0890475	1.36594e-08	5	93.364	0.715847
	DBH	AX-115729072	3.97782	N-Kanto	AX-115705058	0.104125	8.27864e-10	5	112.291	0.675698
	DBH	AX-115733559	3.19703	S-Kanto	AX-115733531	0.999411	0	5	131.911	0.993963
	DBH	AX-115702430	3.97692	N-Kanto	Mapped			5	134.464	0.675698
	DBH	AX-115712388	3.19079	N-Kanto	Mapped			5	138.325	0.937014
	DBH	AX-115717873	3.71175	Kyushu	Mapped			5	140.858	0.375856
	DBH	AX-115719397	3.07263	S-Kanto	Mapped			6	24.754	0.993963
	DBH	AX-115707219	3.48653	Kyushu	Mapped			6	34.991	0.454335
	DBH	AX-115715883	3.35526	Kyushu	AX-115718984	0.332925	0	6	52.01	0.471251
	DBH	AX-115727272	3.02558	N-Kanto	AX-115713523	0.103927	8.58945e-10	6	80.3	0.937014
	DBH	AX-115733164	3.62626	N-Kanto	AX-115719812	0.0591337	3.71531e-06	6	82.807	0.841662
	DBH	AX-115709561	3.04095	S-Kanto	AX-115684416	0.218877	1.11022e-16	6	88.008	0.993963
	DBH	AX-115670640	3.83994	Kyushu	Mapped			6	98.612	0.375856
	DBH	AX-115715311	3.68914	Kyushu	AX-115702846	0.168708	1.25177e-11	6	110.915	0.375856
	DBH	AX-115685622	3.42973	N-Kanto	AX-116813446	0.135601	2.44771e-12	6	124.377	0.937014
	DBH	AX-115704934	3.35976	Kyushu	Mapped			7	1.561	0.471251
	DBH	AX-115688744	3.68914	Kyushu	AX-115713638	0.1629	3.31243e-11	7	3.582	0.375856
	DBH	AX-115702016	3.97782	N-Kanto	Mapped			7	75.076	0.675698
	DBH	AX-115715295	3.97782	N-Kanto	Mapped			7	75.076	0.675698
	DBH	AX-115692750	3.73148	Kyushu	AX-115712390	0.337497	0	7	76.005	0.375856
	DBH	AX-115704754	3.1575	N-Kanto	AX-115696815	0.0705605	4.65485e-07	7	104.771	0.937014
	DBH	AX-115724967	3.3317	Kyushu	AX-115703020	0.212296	3.70814e-14	7	119.301	0.474734
	DBH	AX-115727962	3.67534	Kyushu	AX-115689294	0.833965	0	7	119.301	0.375856
	DBH	AX-116814007	3.13453	Kyushu	AX-115709651	0.311208	0	8	9.334	0.587548
	DBH	AX-115702748	3.2919	N-Kanto	AX-115666534	0.475943	0	8	14.664	0.937014
	DBH	AX-115728643	3.68914	Kyushu	AX-115675354	0.211937	3.14193e-14	8	23.707	0.375856
	DBH	AX-115685566	3.62093	Kyushu	AX-115693815	0.182567	1.82998e-12	8	29.167	0.4036
	DBH	AX-115673719	3.10862	S-Kanto	AX-115719053	0.289964	0	8	45.481	0.993963
	DBH	AX-115720553	3.08776	N-Kanto	AX-115720530	0.99951	0	8	116.083	0.937014
	DBH	AX-115700881	3.48732	Kyushu	AX-115732184	0.213495	2.53131e-14	8	116.761	0.454335
	DBH	AX-116813712	3.37108	Kyushu	AX-115688332	0.138187	1.5414e-09	9	1.058	0.471251
	DBH	AX-115714443	3.05159	N-Kanto	AX-115672670	0.0776887	1.33657e-07	9	3.444	0.937014
	DBH	AX-115710145	3.13856	Kyushu	AX-116813953	0.181743	2.46925e-12	9	26.477	0.587548
	DBH	AX-115715667	3.53968	S-Kanto	AX-115715642	0.999382	0	9	48.215	0.993963
	DBH	AX-115732342	3.68914	Kyushu	AX-115705009	0.996125	0	9	49.013	0.375856
	DBH	AX-115705714	3.06541	N-Kanto	AX-115693196	0.113815	1.54317e-10	9	50.071	0.937014
	DBH	AX-115698753	3.2013	S-Kanto	Mapped			9	62.867	0.993963
	DBH	AX-115695107	4.59153	Kyushu	AX-115675663	0.8584	0	9	104.615	0.27352
	DBH	AX-115675514	5.01678	Kyushu	AX-115731572	0.228468	3.9968e-15	9	118.712	0.27352
	DBH	AX-115726257	3.16888	Kyushu	AX-115726204	0.999284	0	10	57.525	0.587548
	DBH	AX-115722827	3.68914	Kyushu	AX-115666210	0.123054	7.23457e-09	10	80.201	0.375856
	DBH	AX-116812593	3.68948	S-Kanto	AX-116812152	0.927501	0	10	95.605	0.993963
	DBH	AX-115683232	3.27205	N-Kanto	AX-115707094	0.136895	2.21667e-12	10	111.783	0.937014
	DBH	AX-115685885	3.37108	Kyushu	AX-115723736	0.997481	0	10	118.855	0.471251
	DBH	AX-115685480	3.07831	S-Kanto	Mapped			10	147.375	0.993963
	DBH	AX-115710833	3.21058	N-Kanto	AX-115690686	0.367002	0	11	5.913	0.937014
	DBH	AX-115728399	3.68914	Kyushu	AX-115701337	0.863709	0	11	48.99	0.375856
	DBH	AX-115703129	3.44906	S-Kanto	AX-115703117	0.998995	0	11	51.115	0.993963
	DBH	AX-115684640	3.15241	N-Kanto	Mapped			11	83.481	0.937014
	DBH	AX-115717050	3.04481	N-Kanto	Mapped			11	83.481	0.937014
	DBH	AX-115731066	3.32404	Kyushu	AX-115667577	0.189981	6.54921e-13	11	96.298	0.474734
	DBH	AX-115687077	3.48653	Kyushu	AX-115730482	0.363164	0	11	99.68	0.454335
	DBH	AX-115701519	3.77839	Kyushu	AX-115701497	0.999551	0	11	100.565	0.375856
	DBH	AX-115716065	4.12584	Kyushu	AX-115691022	0.272202	0	11	100.565	0.375856
	Wood stiffness	AX-115702189	3.35331	S-Kanto	AX-115690499	0.0750989	1.02454e-06	1	4.514	0.521143
	Wood stiffness	AX-115691765	3.15034	N-Kanto	Mapped			1	19.94	0.737742
	Wood stiffness	AX-115693513	3.28839	Kyushu	AX-115693495	0.999668	0	1	22.789	0.978755
	Wood stiffness	AX-115725255	3.11186	S-Kanto	AX-115721346	0.0785105	6.32908e-07	1	29.763	0.639886
	Wood stiffness	AX-115705631	3.07373	N-Kanto	Mapped			1	61.359	0.772389
	Wood stiffness	AX-115707766	3.23443	N-Kanto	Mapped			1	61.359	0.737742
	Wood stiffness	AX-115688800	3.25458	S-Kanto	Mapped			1	63.065	0.557015
	Wood stiffness	AX-115671645	4.73118	S-Kanto	AX-115666091	0.0926627	6.25935e-08	1	66.931	0.322981
	Wood stiffness	AX-115710490	3.23988	Kyushu	AX-115710465	0.999451	0	1	100.952	0.978755
	Wood stiffness	AX-116812844	3.22829	S-Kanto	AX-116812817	0.999353	0	1	111.699	0.557015
	Wood stiffness	AX-115684984	3.65399	Kyushu	Mapped			1	114.373	0.978755
	Wood stiffness	AX-115725785	3.21198	N-Kanto	Mapped			2	5.446	0.737742
	Wood stiffness	AX-115725672	3.44146	S-Kanto	AX-115725623	0.999353	0	2	75.072	0.503047
	Wood stiffness	AX-115712888	3.35497	N-Kanto	AX-115712855	0.99946	0	2	108.305	0.737742
	Wood stiffness	AX-115708076	3.41085	S-Kanto	AX-115696252	0.9989	0	2	118.355	0.503047
	Wood stiffness	AX-115726768	3.14637	N-Kanto	Mapped			2	123.131	0.737742
	Wood stiffness	AX-115703575	3.0179	Kyushu	AX-115733880	0.847226	0	3	52.884	0.978755
	Wood stiffness	AX-115728584	3.34349	S-Kanto	AX-115714494	0.500057	0	3	94.045	0.521143
	Wood stiffness	AX-115691363	3.25487	N-Kanto	AX-115697166	0.132671	4.81293e-12	3	98.342	0.737742
	Wood stiffness	AX-115732945	3.52247	S-Kanto	AX-115701276	0.127237	2.00552e-10	3	102.151	0.503047
	Wood stiffness	AX-116814184	3.12382	S-Kanto	Mapped			3	103.923	0.639886
	Wood stiffness	AX-115732306	6.33293	Kyushu	AX-115722443	0.225423	4.88498e-15	3	104.641	0.0148835
	Wood stiffness	AX-115713632	3.56512	S-Kanto	AX-115687042	0.979907	0	3	110.448	0.503047
	Wood stiffness	AX-115704381	3.03179	N-Kanto	AX-115704352	0.999349	0	3	113.516	0.78857
	Wood stiffness	AX-115702541	3.02556	Kyushu	AX-115701491	0.199961	1.64424e-13	3	115.914	0.978755
	Wood stiffness	AX-115733544	3.37377	N-Kanto	Mapped			3	119.038	0.737742
	Wood stiffness	AX-116812649	3.19694	N-Kanto	Mapped			3	128.324	0.737742
	Wood stiffness	AX-115673828	3.0632	S-Kanto	AX-115674765	0.140788	2.21539e-11	3	134.33	0.675551
	Wood stiffness	AX-115698734	3.60432	Kyushu	AX-115688588	0.138868	9.16773e-10	3	178.343	0.978755
	Wood stiffness	AX-115664862	3.75642	S-Kanto	AX-115702492	0.0905696	8.02042e-08	4	16.068	0.503047
	Wood stiffness	AX-115727573	3.91594	N-Kanto	AX-115696000	0.118439	5.83592e-11	4	19.879	0.647961
	Wood stiffness	AX-115694437	3.18193	Kyushu	AX-115694416	0.999448	0	4	38.211	0.978755
	Wood stiffness	AX-115714454	3.03118	S-Kanto	AX-115692984	0.156867	1.91425e-12	4	43.974	0.677645
	Wood stiffness	AX-115728657	3.56512	S-Kanto	AX-115707557	0.122668	4.21954e-10	4	43.974	0.503047
	Wood stiffness	AX-115710406	3.43871	S-Kanto	AX-115681174	0.183725	4.4631e-14	4	50.122	0.503047
	Wood stiffness	AX-115705300	3.0527	N-Kanto	AX-115671946	0.0697408	5.42449e-07	4	54.277	0.788198
	Wood stiffness	AX-115686743	3.09245	S-Kanto	AX-116813639	0.115619	1.49897e-09	4	56.241	0.647338
	Wood stiffness	AX-115719640	4.00947	Kyushu	AX-115719620	0.999238	0	4	59.439	0.978755
	Wood stiffness	AX-115734179	3.96318	N-Kanto	AX-115675121	0.179307	8.88178e-16	4	66.375	0.647961
	Wood stiffness	AX-115732620	3.48348	S-Kanto	AX-115732591	0.999109	0	4	72.011	0.503047
	Wood stiffness	AX-116813673	3.47663	S-Kanto	AX-115705081	0.103779	1.02454e-08	4	110.73	0.503047
	Wood stiffness	AX-115710735	3.05749	Kyushu	AX-116813523	0.185378	1.80855e-12	4	120.661	0.978755
	Wood stiffness	AX-116813451	3.17097	S-Kanto	AX-115731225	0.109653	4.94305e-09	5	6.237	0.600302
	Wood stiffness	AX-115668548	3.40609	S-Kanto	AX-115717139	0.136416	6.84811e-11	5	17.915	0.503047
	Wood stiffness	AX-115706526	3.28839	Kyushu	Mapped			5	17.915	0.978755
	Wood stiffness	AX-115721912	3.69171	Kyushu	Mapped			5	17.915	0.978755
	Wood stiffness	AX-115697005	3.32035	N-Kanto	AX-115709615	0.0740862	2.60439e-07	5	21.218	0.737742
	Wood stiffness	AX-115669026	3.69476	Kyushu	AX-115709615	0.203847	9.60343e-14	5	21.218	0.978755
	Wood stiffness	AX-115685676	4.42089	S-Kanto	AX-115693267	0.0824423	3.62018e-07	5	21.571	0.322981
	Wood stiffness	AX-115692061	3.21825	Kyushu	Mapped			5	21.571	0.978755
	Wood stiffness	AX-115674887	3.43219	N-Kanto	AX-116812637	0.992386	0	5	52.117	0.737742
	Wood stiffness	AX-115676628	3.78694	N-Kanto	Mapped			5	52.117	0.737742
	Wood stiffness	AX-116812637	3.91642	N-Kanto	Mapped			5	52.117	0.647961
	Wood stiffness	AX-115734315	3.56512	S-Kanto	AX-115734283	0.999547	0	5	52.117	0.503047
	Wood stiffness	AX-115684475	3.09968	Kyushu	Mapped			5	56.303	0.978755
	Wood stiffness	AX-116812819	3.38945	N-Kanto	AX-115673417	0.0879112	3.48413e-08	5	74.317	0.737742
	Wood stiffness	AX-115683694	3.10847	S-Kanto	Mapped			5	78.973	0.639886
	Wood stiffness	AX-116812458	3.56512	S-Kanto	AX-116812424	0.998944	0	5	82.162	0.503047
	Wood stiffness	AX-116814095	3.11915	N-Kanto	AX-115678420	0.0963538	4.27423e-09	5	88.403	0.760917
	Wood stiffness	AX-115707471	3.17097	S-Kanto	AX-115707451	0.999267	0	5	91.072	0.600302
	Wood stiffness	AX-115668768	3.00747	N-Kanto	AX-115724498	0.415202	0	5	110.517	0.78857
	Wood stiffness	AX-115710779	3.3987	Kyushu	AX-115710750	0.999408	0	5	127.522	0.978755
	Wood stiffness	AX-115715859	3.03118	S-Kanto	AX-115710224	0.22473	0	5	147.022	0.677645
	Wood stiffness	AX-115693489	3.29732	S-Kanto	AX-115706446	0.109468	4.06601e-09	5	152.389	0.521143
	Wood stiffness	AX-115712551	3.56512	S-Kanto	AX-115706446	0.0901184	9.47981e-08	5	152.389	0.503047
	Wood stiffness	AX-115698516	3.48317	N-Kanto	AX-115715225	0.376456	0	6	5.619	0.737742
	Wood stiffness	AX-115708587	3.58305	N-Kanto	AX-115735280	0.0863039	2.48964e-08	6	11.463	0.737742
	Wood stiffness	AX-115725601	3.31823	S-Kanto	AX-115715022	0.322917	0	6	20.755	0.521143
	Wood stiffness	AX-115728107	3.59017	S-Kanto	AX-115714507	0.267879	0	6	20.755	0.503047
	Wood stiffness	AX-115699335	3.35106	N-Kanto	AX-115683575	0.0957222	4.35107e-09	6	23.038	0.737742
	Wood stiffness	AX-115729904	3.39774	N-Kanto	Mapped			6	58.791	0.737742
	Wood stiffness	AX-115698809	3.36733	N-Kanto	AX-115698791	0.998921	0	6	110.915	0.737742
	Wood stiffness	AX-115708575	3.2979	Kyushu	AX-115711076	0.150017	1.96161e-10	7	59.389	0.978755
	Wood stiffness	AX-115731116	4.3944	S-Kanto	AX-115731089	0.999471	0	7	75.076	0.322981
	Wood stiffness	AX-115704823	3.04385	S-Kanto	AX-115714803	0.367814	0	7	86.457	0.677645
	Wood stiffness	AX-116813993	3.55397	S-Kanto	AX-115729596	0.0875072	1.45202e-07	7	101.424	0.503047
	Wood stiffness	AX-115699243	3.14752	N-Kanto	AX-115695268	0.0990798	2.33888e-09	7	137.951	0.737742
	Wood stiffness	AX-115713658	3.33753	S-Kanto	Mapped			8	4.871	0.521143
	Wood stiffness	AX-115679187	3.07431	N-Kanto	AX-115691445	0.0905472	1.13391e-08	8	17.337	0.772389
	Wood stiffness	AX-115685206	3.06697	Kyushu	AX-115718932	0.238093	1.33227e-15	8	39.986	0.978755
	Wood stiffness	AX-115729160	3.16822	N-Kanto	AX-115688364	0.999285	0	8	56.105	0.737742
	Wood stiffness	AX-115720759	4.59403	S-Kanto	Mapped			8	58.124	0.322981
	Wood stiffness	AX-115710080	3.5804	N-Kanto	AX-115670198	0.0535475	1.19579e-05	8	58.492	0.737742
	Wood stiffness	AX-115687779	3.52043	S-Kanto	AX-115713159	0.0660183	4.9365e-06	8	59.021	0.503047
	Wood stiffness	AX-115734081	4.07766	N-Kanto	AX-115728277	0.0638585	1.52453e-06	8	66.908	0.647961
	Wood stiffness	AX-115722418	3.43447	S-Kanto	Mapped			8	85.929	0.503047
	Wood stiffness	AX-115670204	4.08036	N-Kanto	AX-115678675	0.178824	9.99201e-16	8	108.969	0.647961
	Wood stiffness	AX-115679204	3.21006	N-Kanto	AX-115675860	0.108058	3.99179e-10	9	0.794	0.737742
	Wood stiffness	AX-115721972	3.2602	N-Kanto	AX-115704563	0.0886858	1.46117e-08	9	9.041	0.737742
	Wood stiffness	AX-115732096	4.07766	N-Kanto	AX-115732063	0.999456	0	9	109.513	0.647961
	Wood stiffness	AX-115697474	3.08266	Kyushu	AX-115699391	0.172903	6.99263e-12	10	49.79	0.978755
	Wood stiffness	AX-115694589	3.56512	S-Kanto	AX-115719628	0.0734789	2.29317e-05	10	56.665	0.503047
	Wood stiffness	AX-115715971	3.30915	S-Kanto	AX-116812505	0.127007	2.0819e-10	10	57.791	0.521143
	Wood stiffness	AX-116813067	3.43447	S-Kanto	AX-115719436	0.182386	3.15303e-14	10	58.586	0.503047
	Wood stiffness	AX-115727426	3.22829	S-Kanto	AX-115672081	0.0721922	1.65654e-06	10	58.85	0.557015
	Wood stiffness	AX-115672126	3.36861	Kyushu	AX-115708940	0.318141	0	10	73.239	0.978755
	Wood stiffness	AX-115717398	3.0233	N-Kanto	AX-115717375	0.999485	0	10	80.201	0.78857
	Wood stiffness	AX-115694494	3.47098	S-Kanto	AX-115701802	0.141503	1.97247e-11	10	103.202	0.503047
	Wood stiffness	AX-115706808	3.52481	S-Kanto	AX-115688087	0.999642	0	10	130.309	0.503047
	Wood stiffness	AX-115730979	3.37521	Kyushu	AX-115712550	0.40972	0	11	55.902	0.978755
	Wood stiffness	AX-115726581	3.06697	Kyushu	AX-115684640	0.300253	0	11	83.481	0.978755
	Wood stiffness	AX-115735558	3.33796	N-Kanto	AX-115726410	0.989978	0	11	93.644	0.737742
	Wood stiffness	AX-115689508	3.25176	N-Kanto	AX-115689496	0.997685	0	11	100.697	0.737742
	Wood stiffness	AX-115702834	3.08873	N-Kanto	AX-115728442	0.120541	3.95546e-11	11	101.623	0.772389
	Wood stiffness	AX-115682071	3.482	N-Kanto	AX-115724054	0.086157	2.3411e-08	11	103.044	0.737742
	Wood density	AX-115702727	4.65899	N-Kanto	AX-115707822	0.0887328	1.73881e-08	1	6.636	0.626737
	Wood density	AX-115681051	3.70839	Kyushu	AX-115684256	0.0913891	8.20338e-07	1	10.675	0.783724
	Wood density	AX-115734638	3.19657	N-Kanto	AX-115665945	0.0824153	4.70582e-08	1	39.829	0.783608
	Wood density	AX-115682474	3.10841	N-Kanto	AX-115728673	0.0959536	3.7774e-09	1	64.283	0.83797
	Wood density	AX-115714572	3.42054	S-Kanto	AX-115686083	0.474819	0	1	66.27	0.775859
	Wood density	AX-115714447	4.12729	S-Kanto	AX-115693006	0.705432	0	1	66.931	0.597435
	Wood density	AX-115699576	3.73806	S-Kanto	AX-115665683	0.124007	3.39324e-10	1	75.693	0.731963
	Wood density	AX-115725168	3.14867	N-Kanto	AX-115671680	0.106787	7.82827e-10	1	81.896	0.812484
	Wood density	AX-115719611	3.20983	S-Kanto	AX-115719582	0.999372	0	1	90.03	0.823375
	Wood density	AX-116813465	3.45074	S-Kanto	AX-115672096	0.104814	1.19658e-08	1	100.097	0.775859
	Wood density	AX-115682671	3.42067	Kyushu	AX-115681677	0.11504	2.22136e-08	1	100.952	0.999881
	Wood density	AX-115696928	4.63414	S-Kanto	AX-115707130	0.959189	0	1	114.373	0.597435
	Wood density	AX-115711079	3.45135	S-Kanto	AX-115730490	0.105188	8.14869e-09	1	114.373	0.775859
	Wood density	AX-115680972	3.81017	N-Kanto	AX-115675516	0.999353	0	2	7.865	0.754243
	Wood density	AX-115702469	3.08837	S-Kanto	Mapped			2	65.239	0.82391
	Wood density	AX-115697677	3.23215	N-Kanto	AX-115726429	0.09919	2.06987e-09	2	69.227	0.783608
	Wood density	AX-115692754	3.26553	Kyushu	Mapped			2	75.072	0.999881
	Wood density	AX-115713756	4.03818	Kyushu	Mapped			2	75.072	0.651206
	Wood density	AX-115690776	4.27593	S-Kanto	AX-115703088	0.123794	3.51267e-10	2	101.143	0.597435
	Wood density	AX-115683958	3.16004	Kyushu	AX-115689830	0.108371	5.65876e-08	2	111.563	0.999881
	Wood density	AX-115713835	4.22662	Kyushu	AX-115697468	0.168986	1.20434e-11	2	122.867	0.651206
	Wood density	AX-115717679	3.00795	S-Kanto	AX-115716078	0.0892873	9.90036e-08	3	2.119	0.82391
	Wood density	AX-115718594	3.06577	N-Kanto	AX-115705234	0.0780854	1.05688e-07	3	6.381	0.83797
	Wood density	AX-115667466	3.3371	S-Kanto	Mapped			3	74.089	0.775859
	Wood density	AX-115735494	3.25888	S-Kanto	AX-115713047	0.116548	1.45315e-09	3	99.136	0.823375
	Wood density	AX-115699648	3.30663	Kyushu	AX-115718837	0.17345	6.48082e-12	3	99.136	0.999881
	Wood density	AX-115686471	3.3171	N-Kanto	AX-115718722	0.664432	0	3	102.151	0.783608
	Wood density	AX-115714540	3.12587	Kyushu	AX-115718722	0.143675	4.71422e-10	3	102.151	0.999881
	Wood density	AX-115702677	3.38263	S-Kanto	Mapped			3	113.78	0.775859
	Wood density	AX-115669563	3.40653	N-Kanto	AX-115723559	0.0919024	8.02659e-09	3	115.112	0.783608
	Wood density	AX-115701806	3.94584	N-Kanto	Mapped			3	126.454	0.754243
	Wood density	AX-115731925	3.24697	N-Kanto	AX-115731888	0.999364	0	3	176.702	0.783608
	Wood density	AX-115700171	3.2931	S-Kanto	AX-115671946	0.0692972	2.67512e-06	4	54.277	0.815667
	Wood density	AX-115728025	3.33075	N-Kanto	AX-115672242	0.303557	0	4	64.506	0.783608
	Wood density	AX-115700335	3.52192	S-Kanto	AX-115671767	0.134237	6.42211e-11	4	81.461	0.775859
	Wood density	AX-115685632	3.08252	Kyushu	AX-115677679	0.149526	1.80126e-10	4	82.522	0.999881
	Wood density	AX-115677156	3.52317	N-Kanto	AX-115701270	0.0716316	3.53906e-07	4	110.73	0.783608
	Wood density	AX-115716075	3.58013	N-Kanto	AX-115714340	0.139075	1.71219e-12	5	0.53	0.783608
	Wood density	AX-115680471	3.96939	Kyushu	AX-115680470	0.999643	0	5	0.53	0.651206
	Wood density	AX-115692697	3.13489	Kyushu	AX-115692683	0.998373	0	5	42.146	0.999881
	Wood density	AX-115731856	3.40709	N-Kanto	AX-115731820	0.999306	0	5	67.529	0.783608
	Wood density	AX-115677788	3.4438	N-Kanto	Mapped			5	90.008	0.783608
	Wood density	AX-115698741	3.24	S-Kanto	AX-115698720	0.999382	0	5	126.726	0.823375
	Wood density	AX-115709184	3.35958	S-Kanto	Mapped			5	135.434	0.775859
	Wood density	AX-115728906	3.05931	Kyushu	AX-116814038	0.214511	2.19824e-14	6	5.619	0.999881
	Wood density	AX-115719626	3.0618	S-Kanto	Mapped			6	14.907	0.82391
	Wood density	AX-115681750	3.39637	Kyushu	AX-115681746	0.999551	0	6	19.424	0.999881
	Wood density	AX-115683467	3.11329	S-Kanto	AX-115713112	0.225275	0	6	27.427	0.82391
	Wood density	AX-115683394	3.1993	N-Kanto	AX-115686177	0.0788403	9.95608e-08	6	45.227	0.783608
	Wood density	AX-115686330	3.44087	S-Kanto	AX-115689027	0.602383	0	6	56.136	0.775859
	Wood density	AX-115724417	3.1924	Kyushu	AX-115724057	0.163948	2.42446e-11	6	58.791	0.999881
	Wood density	AX-115714777	3.1993	N-Kanto	AX-115714756	0.997467	0	6	59.173	0.783608
	Wood density	AX-115686437	3.46682	N-Kanto	Mapped			6	77.633	0.783608
	Wood density	AX-115698779	3.12952	S-Kanto	AX-115731370	0.0965415	3.32647e-08	6	86.435	0.82391
	Wood density	AX-115687781	3.8531	S-Kanto	AX-115706460	0.0969351	3.44774e-08	7	27.366	0.731963
	Wood density	AX-115695331	3.42211	S-Kanto	AX-115675500	0.0976091	3.41871e-08	7	122.219	0.775859
	Wood density	AX-115688712	3.25123	N-Kanto	AX-115721581	0.0906736	1.10766e-08	7	126.675	0.783608
	Wood density	AX-115683121	3.03178	N-Kanto	Mapped			7	127.542	0.83797
	Wood density	AX-115684001	3.22323	N-Kanto	AX-115691720	0.095963	4.16151e-09	7	143.277	0.783608
	Wood density	AX-115695054	3.21715	S-Kanto	AX-115714913	0.122162	4.58222e-10	8	14.664	0.823375
	Wood density	AX-115687075	3.09761	N-Kanto	AX-115705302	0.99931	0	8	17.603	0.83797
	Wood density	AX-115724342	3.60314	Kyushu	AX-115700347	0.990198	0	8	23.707	0.887677
	Wood density	AX-115713978	3.71102	Kyushu	AX-115713733	0.327514	0	8	56.105	0.783724
	Wood density	AX-115708475	3.24331	Kyushu	AX-115730735	0.196843	2.53242e-13	8	72.845	0.999881
	Wood density	AX-115722945	3.91377	Kyushu	AX-115700004	0.170366	9.9436e-12	8	93.136	0.651206
	Wood density	AX-115708893	3.1587	N-Kanto	AX-115667062	0.0921516	1.97821e-08	8	111.457	0.812484
	Wood density	AX-115730190	3.34334	S-Kanto	AX-115698609	0.104041	1.09265e-08	8	121.681	0.775859
	Wood density	AX-115731009	4.22662	Kyushu	AX-115684031	0.132425	2.23786e-09	9	10.629	0.651206
	Wood density	AX-115683828	3.2148	N-Kanto	AX-115732347	0.0749071	1.91568e-07	9	12.495	0.783608
	Wood density	AX-115665541	3.00565	S-Kanto	AX-115705568	0.0702065	2.30109e-06	9	48.215	0.82391
	Wood density	AX-115697585	3.1872	Kyushu	Mapped			9	48.481	0.999881
	Wood density	AX-115686353	3.02232	Kyushu	AX-115705989	0.288178	0	9	51.129	0.999881
	Wood density	AX-115679423	3.96939	Kyushu	AX-115668210	0.144147	3.80987e-10	9	58.045	0.651206
	Wood density	AX-115728418	3.6756	N-Kanto	AX-115715399	0.336668	0	9	76.385	0.783608
	Wood density	AX-115687697	3.27501	N-Kanto	AX-115701261	0.222757	0	9	93.956	0.783608
	Wood density	AX-115723026	3.78303	N-Kanto	AX-115677151	0.0679644	7.04378e-07	10	58.454	0.754243
	Wood density	AX-115710733	3.1698	S-Kanto	Mapped			10	75.667	0.82391
	Wood density	AX-115726865	3.03897	N-Kanto	AX-115711728	0.0661153	1.22531e-06	10	105.603	0.83797
	Wood density	AX-115724519	3.82577	N-Kanto	AX-115707711	0.0815848	5.49531e-08	10	107.998	0.754243
	Wood density	AX-115701210	4.21984	S-Kanto	Mapped			10	121.544	0.597435
	Wood density	AX-115709774	3.28509	N-Kanto	AX-115675168	0.0995871	1.92268e-09	10	130.309	0.783608
	Wood density	AX-115703284	3.40579	S-Kanto	AX-115698573	0.069304	2.67211e-06	10	133.338	0.775859
	Wood density	AX-115734424	3.41824	Kyushu	Mapped			10	134.321	0.999881
	Wood density	AX-115733429	3.01797	S-Kanto	AX-115733396	0.999375	0	11	11.244	0.82391
	Wood density	AX-115681166	3.74014	S-Kanto	AX-115665307	0.0770594	1.19816e-06	11	39.771	0.731963
	Wood density	AX-115699937	3.26912	Kyushu	Mapped			11	49.786	0.999881
	Wood density	AX-115727348	4.40752	N-Kanto	AX-115728593	0.085322	2.73559e-08	11	82.684	0.626737
	Wood density	AX-115713772	3.8764	S-Kanto	AX-115705869	0.252784	0	11	85.783	0.731963
	Wood density	AX-116812455	3.13608	Kyushu	Mapped			11	93.644	0.999881
	Wood density	AX-115689574	3.97583	N-Kanto	AX-115717187	0.0938016	6.20739e-09	11	98.975	0.754243
	Wood density	AX-115666038	3.08953	N-Kanto	AX-115728442	0.0573308	5.22295e-06	11	101.623	0.83797
	Wood density	AX-115673328	3.38607	Kyushu	AX-115693609	0.131781	2.13711e-09	11	104.421	0.999881
	Male fecundity	AX-115710852	3.13249	N-Kanto	AX-115710835	0.999229	0	1	64.283	0.870813
	Male fecundity	AX-115678993	3.55017	S-Kanto	AX-115685711	0.10392	8.99733e-09	1	66.27	0.820496
	Male fecundity	AX-115692620	3.09858	Kyushu	AX-115689718	0.136395	1.48512e-09	1	66.402	0.963228
	Male fecundity	AX-115702636	3.00979	N-Kanto	AX-115694565	0.0833467	3.95476e-08	1	66.931	0.894522
	Male fecundity	AX-115681039	3.20983	S-Kanto	AX-115665806	0.0817774	3.70605e-07	1	69.542	0.852499
	Male fecundity	AX-115681419	4.04693	S-Kanto	AX-115689727	0.326745	0	1	75.693	0.479241
	Male fecundity	AX-115670806	3.85228	N-Kanto	AX-115732512	0.0695687	5.60158e-07	1	79.234	0.762857
	Male fecundity	AX-115705426	3.04752	S-Kanto	AX-115700856	0.105104	7.41436e-09	1	96.927	0.852499
	Male fecundity	AX-115680870	3.82243	N-Kanto	AX-115716071	0.076784	1.34818e-07	1	97.808	0.762857
	Male fecundity	AX-115704017	3.11409	N-Kanto	AX-115703991	0.999335	0	1	101.459	0.870813
	Male fecundity	AX-115717690	3.67698	S-Kanto	AX-115712494	0.0914808	7.59012e-08	1	115.044	0.820496
	Male fecundity	AX-115703748	3.05607	S-Kanto	AX-115686139	0.303908	0	2	1.852	0.852499
	Male fecundity	AX-115722098	3.26387	S-Kanto	AX-115724754	0.101587	1.8036e-08	2	45.246	0.852499
	Male fecundity	AX-115725517	3.26147	N-Kanto	AX-115725482	0.999423	0	2	88.361	0.762857
	Male fecundity	AX-115672007	3.61875	Kyushu	AX-115695463	0.141755	6.14821e-10	2	121.183	0.963228
	Male fecundity	AX-115665192	3.49296	Kyushu	AX-115733880	0.218071	1.67644e-14	3	52.884	0.963228
	Male fecundity	AX-115677287	3.57465	Kyushu	AX-115733880	0.222399	7.43849e-15	3	52.884	0.963228
	Male fecundity	AX-115688093	3.20087	Kyushu	Mapped			3	58.539	0.963228
	Male fecundity	AX-115702833	3.48119	S-Kanto	AX-116812411	0.856272	0	3	81.912	0.852499
	Male fecundity	AX-115715470	4.28692	S-Kanto	AX-115682617	0.115692	1.31561e-09	3	103.527	0.479241
	Male fecundity	AX-115696161	3.1004	S-Kanto	Mapped			3	178.824	0.852499
	Male fecundity	AX-115689543	4.18575	Kyushu	Mapped			4	19.879	0.696257
	Male fecundity	AX-115729762	3.28616	Kyushu	AX-115729734	0.999589	0	4	22.661	0.963228
	Male fecundity	AX-115712141	3.41092	N-Kanto	AX-115712114	0.99951	0	4	64.241	0.762857
	Male fecundity	AX-115708540	3.1373	Kyushu	AX-115730624	0.962188	0	5	2.916	0.963228
	Male fecundity	AX-115734697	3.48668	N-Kanto	AX-115731820	0.210552	0	5	67.529	0.762857
	Male fecundity	AX-115695814	3.23014	Kyushu	AX-115673417	0.785146	0	5	74.317	0.963228
	Male fecundity	AX-115723213	3.12383	S-Kanto	AX-115711098	0.139438	3.66758e-11	5	82.826	0.852499
	Male fecundity	AX-115671464	4.06602	S-Kanto	AX-115666695	0.0812481	3.7152e-07	5	96.371	0.479241
	Male fecundity	AX-115689439	3.37116	Kyushu	Mapped			5	109.351	0.963228
	Male fecundity	AX-115717435	3.06895	N-Kanto	AX-115717417	0.999417	0	5	149.411	0.894522
	Male fecundity	AX-115683881	3.4246	N-Kanto	AX-115729924	0.0766996	1.88102e-07	5	150.205	0.762857
	Male fecundity	AX-115665670	3.27167	S-Kanto	AX-115697645	0.11122	3.05946e-09	6	2.645	0.852499
	Male fecundity	AX-115719411	3.56621	N-Kanto	AX-115683683	0.0766145	1.39161e-07	6	7.215	0.762857
	Male fecundity	AX-115726523	3.29057	N-Kanto	AX-116814214	0.0890124	1.37491e-08	6	10.138	0.762857
	Male fecundity	AX-115674918	3.74861	Kyushu	AX-116814214	0.164067	2.8199e-11	6	10.138	0.963228
	Male fecundity	AX-115666682	3.41092	N-Kanto	AX-115700435	0.763034	0	6	56.136	0.762857
	Male fecundity	AX-115672981	3.27596	N-Kanto	AX-115700435	0.749446	0	6	56.136	0.762857
	Male fecundity	AX-115689484	3.36157	Kyushu	Mapped			6	65.756	0.963228
	Male fecundity	AX-115729913	3.17825	Kyushu	AX-115730458	0.438978	0	6	69.25	0.963228
	Male fecundity	AX-115690065	3.29057	N-Kanto	AX-115716649	0.118541	7.29657e-11	6	102.732	0.762857
	Male fecundity	AX-116813783	3.16508	N-Kanto	AX-115692236	0.103572	1.02021e-09	6	117.975	0.870813
	Male fecundity	AX-115677512	3.13305	Kyushu	AX-115708420	0.11158	3.60739e-08	7	77.889	0.963228
	Male fecundity	AX-115678532	3.14592	Kyushu	AX-115708420	0.106935	6.92257e-08	7	77.889	0.963228
	Male fecundity	AX-115677828	3.00052	N-Kanto	Mapped			7	81.948	0.894522
	Male fecundity	AX-115722963	3.47122	N-Kanto	Mapped			7	84.71	0.762857
	Male fecundity	AX-115723152	4.36461	S-Kanto	AX-115700261	0.999356	0	7	84.71	0.479241
	Male fecundity	AX-115695381	3.6174	Kyushu	Mapped			7	84.71	0.963228
	Male fecundity	AX-115683500	3.04497	S-Kanto	Mapped			7	110.143	0.852499
	Male fecundity	AX-115708226	3.26367	N-Kanto	AX-115666757	0.0713143	4.04414e-07	7	141.689	0.762857
	Male fecundity	AX-116814199	3.08091	S-Kanto	AX-115721697	0.485067	0	8	0.529	0.852499
	Male fecundity	AX-115667629	3.30786	Kyushu	AX-115709651	0.201873	1.26232e-13	8	9.334	0.963228
	Male fecundity	AX-115669520	3.30786	Kyushu	AX-115709651	0.201873	1.26232e-13	8	9.334	0.963228
	Male fecundity	AX-115671699	3.30786	Kyushu	AX-115709651	0.201873	1.26232e-13	8	9.334	0.963228
	Male fecundity	AX-115693635	3.15362	S-Kanto	AX-115730173	0.107294	5.18323e-09	8	29.035	0.852499
	Male fecundity	AX-115706820	3.14072	N-Kanto	AX-115679146	0.083834	3.93701e-08	8	29.3	0.870813
	Male fecundity	AX-115716103	3.15782	Kyushu	AX-115730621	0.384313	0	8	36.754	0.963228
	Male fecundity	AX-115707569	4.29233	Kyushu	AX-115693813	0.0998832	1.86497e-07	8	44.416	0.696257
	Male fecundity	AX-115703760	3.05949	Kyushu	AX-115714166	0.175677	4.75842e-12	8	55.047	0.963228
	Male fecundity	AX-115708068	3.06481	Kyushu	AX-115697008	0.182233	2.30815e-12	8	56.105	0.963228
	Male fecundity	AX-115713516	3.47122	N-Kanto	AX-115712998	0.485315	0	8	57.756	0.762857
	Male fecundity	AX-115730616	3.19002	N-Kanto	AX-115730580	0.99946	0	8	85.483	0.861808
	Male fecundity	AX-115665119	3.48904	N-Kanto	Mapped			8	96.061	0.762857
	Male fecundity	AX-115667833	3.46518	N-Kanto	AX-115665119	0.990948	0	8	96.061	0.762857
	Male fecundity	AX-115668648	3.10332	N-Kanto	Mapped			8	96.061	0.870813
	Male fecundity	AX-115673509	3.73112	N-Kanto	AX-115665119	0.983966	0	8	96.061	0.762857
	Male fecundity	AX-115678067	3.38138	N-Kanto	AX-115665119	0.984896	0	8	96.061	0.762857
	Male fecundity	AX-115690688	4.69639	Kyushu	AX-115688291	0.143392	5.67803e-10	9	13.024	0.644532
	Male fecundity	AX-115665901	3.58223	S-Kanto	Mapped			9	34.475	0.820496
	Male fecundity	AX-115670451	3.1704	S-Kanto	AX-115679030	0.999216	0	9	34.475	0.852499
	Male fecundity	AX-115679030	3.1704	S-Kanto	Mapped			9	34.475	0.852499
	Male fecundity	AX-115674156	4.17971	S-Kanto	AX-115688561	0.100375	1.97633e-08	9	91.552	0.479241
	Male fecundity	AX-115731286	3.3011	N-Kanto	AX-115685308	0.106895	4.95234e-10	10	11.517	0.762857
	Male fecundity	AX-115719909	3.7533	N-Kanto	Mapped			10	17.164	0.762857
	Male fecundity	AX-115708777	3.04354	S-Kanto	AX-115685938	0.0836798	2.4893e-07	10	43.699	0.852499
	Male fecundity	AX-115698718	3.0317	S-Kanto	AX-115705505	0.465687	0	10	47.097	0.852499
	Male fecundity	AX-115708767	3.62634	S-Kanto	AX-115703606	0.979517	0	10	58.057	0.820496
	Male fecundity	AX-115715532	4.00225	N-Kanto	AX-115728613	0.0980751	2.81612e-09	10	79.488	0.762857
	Male fecundity	AX-115727448	3.16813	Kyushu	AX-115707616	0.193834	4.67959e-13	10	84.312	0.963228
	Male fecundity	AX-115687767	3.38671	S-Kanto	AX-115687761	0.999133	0	10	124.211	0.852499
	Male fecundity	AX-115734463	3.18327	S-Kanto	AX-115734424	0.999415	0	10	134.321	0.852499
	Male fecundity	AX-115704228	3.05725	S-Kanto	AX-115723706	0.229062	0	11	11.773	0.852499
	Male fecundity	AX-115685409	3.33948	S-Kanto	AX-115717300	0.112415	2.52037e-09	11	21.406	0.852499
	Male fecundity	AX-115671364	3.11453	S-Kanto	AX-115710198	0.0822503	3.73509e-07	11	36.797	0.852499
	Male fecundity	AX-115695598	3.49344	N-Kanto	Mapped			11	52.713	0.762857
	Male fecundity	AX-116814116	3.92896	S-Kanto	AX-115713763	0.0909317	8.30159e-08	11	54.836	0.538984
	Male fecundity	AX-115692670	4.92476	S-Kanto	AX-115689879	0.191351	7.43849e-15	11	67.715	0.380957
	Male fecundity	AX-115722034	3.3243	N-Kanto	AX-115722074	0.0924041	9.72301e-09	11	79.754	0.762857
	Male fecundity	AX-115708162	3.02566	N-Kanto	Mapped			11	95.769	0.894522
